# Supplementary material for: Dual Functionality of Papaya Leaf Extracts: Anti-Coronavirus Activity and Anti-Inflammation Mechanism
Source: Foods. 2024 Oct 16;13(20):3274. doi: 10.3390/foods13203274 (PMC11506937; doi:10.3390/foods13203274)
Supplement: Supplementary file 1 [file foods-13-03274-s001.zip]

Archive with 1 entries (1 files):
- foods-3263880-supplementary.pdf
